# Supplementary material for: Inactivation of the PHD3-FOXO3 axis blunts the type I interferon response in microglia and ameliorates Alzheimer’s disease progression
Source: Sci Adv. 2025 May 28;11(22):eadu2244. doi: 10.1126/sciadv.adu2244 (PMC12118632; doi:10.1126/sciadv.adu2244)
Supplement: Supplementary file 2 — Tables S1 to S7 [file sciadv.adu2244_tables_s1_to_s7.zip]

Archive with 7 entries (7 files):
- sciadv.adu2244_table_s1.xlsx
- sciadv.adu2244_table_s2.xlsx
- sciadv.adu2244_table_s3.xlsx
- sciadv.adu2244_table_s4.xlsx
- sciadv.adu2244_table_s5.xlsx
- sciadv.adu2244_table_s6.xlsx
- sciadv.adu2244_table_s7.xlsx
