# Supplementary material for: Inactivation of the PHD3-FOXO3 axis blunts the type I interferon response in microglia and ameliorates Alzheimer’s disease progression
Source: Sci Adv. 2025 May 28;11(22):eadu2244. doi: 10.1126/sciadv.adu2244 (PMC12118632; doi:10.1126/sciadv.adu2244)
Supplement: Supplementary file 2 — Tables S1 to S7 [file sciadv.adu2244_tables_s1_to_s7.zip › sciadv.adu2244_table_s1.xlsx]

## Sheet: 5xfAD vs WT MG
Gene sets enriched in 5xfAD/+ versus Wild-type microglia
Name	Size	ES	NES	NOM p-val	FDR q-val	FWER p-val	Rank at max	Leading edge
GO_REGULATION_OF_VIRAL_GENOME_REPLICATION	58	0.72	2.42	0.000	0.000	0.000	1895	tags=38%, list=8%, signal=41%
GO_POSITIVE_REGULATION_OF_VASCULAR_ENDOTHELIAL_GROWTH_FACTOR_PRODUCTION	24	0.81	2.37	0.000	0.000	0.000	362	tags=25%, list=2%, signal=25%
GO_NEGATIVE_REGULATION_OF_VIRAL_GENOME_REPLICATION	36	0.76	2.34	0.000	0.000	0.000	1895	tags=53%, list=8%, signal=57%
GO_REGULATION_OF_PHOSPHOLIPID_METABOLIC_PROCESS	55	0.67	2.30	0.000	0.000	0.002	1483	tags=18%, list=6%, signal=19%
GO_RESPONSE_TO_TYPE_I_INTERFERON	48	0.70	2.28	0.000	0.000	0.002	1446	tags=42%, list=6%, signal=44%
GO_REGULATION_OF_VASCULAR_ENDOTHELIAL_GROWTH_FACTOR_PRODUCTION	29	0.75	2.23	0.000	0.001	0.005	1376	tags=31%, list=6%, signal=33%
GO_DEFENSE_RESPONSE_TO_VIRUS	120	0.56	2.21	0.000	0.002	0.011	1895	tags=32%, list=8%, signal=34%
GO_OXIDATIVE_PHOSPHORYLATION	71	0.62	2.19	0.000	0.002	0.016	5364	tags=59%, list=23%, signal=77%
GO_POSITIVE_REGULATION_OF_LIPID_METABOLIC_PROCESS	119	0.56	2.19	0.000	0.002	0.016	2455	tags=24%, list=11%, signal=26%
GO_REGULATION_OF_LIPID_BIOSYNTHETIC_PROCESS	117	0.57	2.19	0.000	0.002	0.017	2455	tags=27%, list=11%, signal=30%
GO_STEROL_BIOSYNTHETIC_PROCESS	37	0.70	2.19	0.000	0.003	0.022	2334	tags=46%, list=10%, signal=51%
GO_BIOMINERAL_TISSUE_DEVELOPMENT	68	0.59	2.15	0.000	0.005	0.044	821	tags=10%, list=4%, signal=11%
GO_RESPONSE_TO_VIRUS	196	0.51	2.14	0.000	0.005	0.044	2981	tags=31%, list=13%, signal=35%
Gene Set Enrichment Analysis using the “Biological Process” category.
