# Supplementary material for: Inactivation of the PHD3-FOXO3 axis blunts the type I interferon response in microglia and ameliorates Alzheimer’s disease progression
Source: Sci Adv. 2025 May 28;11(22):eadu2244. doi: 10.1126/sciadv.adu2244 (PMC12118632; doi:10.1126/sciadv.adu2244)
Supplement: Supplementary file 2 — Tables S1 to S7 [file sciadv.adu2244_tables_s1_to_s7.zip › sciadv.adu2244_table_s2.xlsx]

## Sheet: GS DAM IFNS FOXO3_BS
DAM	IFNS	FOXO3_BS
Apoe	Akt3	1700010L13Rik
Axl	Chic1	2610012O22Rik
Ccl2	Cmpk2	2610036L11Rik
Tlr2	Dhx58	Bank1
Spp1	Helz2	BC013672
Cybb	Ifi204	Cbr2
Msr1	Ifi27l2a	Ccl5
Itgax	Ifi44	Ccrn4l
Clec7a	Ifit1	Cd72
Chi3l3	Ifit2	Cdkn2c
Arg1	Ifit3	Cmpk2
Siglec1	Irf7	D11Lgp2e
Cfp	Isg15	Ddhd1
Cxcl10	Isg20	Ddx58
Alcam	Mx1	Edil3
Fer1l3	Nlrc5	Fbxo39
Lilrb4	Oas2	Fgl2
Gpx3	Oas3	Gpr85
Gas7	Oasl1	Hist1h2bb
Ccrl2	Oasl2	Htr2a
Cxcl16	Pydc4	Ifi27
Cxcr4	Pyhin1	Ifih1
Gpnmb	Rnf213	Il10
Lgals3	Rsad2	Il27
Ifi202b	Rtp4	Irf7
Csf1	Sp100	Mx1
Lirb4	St8sia1	Mx2
Lag3	Stat2	Nt5c3
Hif1a	Usp18	Nusap1
	Xaf1	Oas3
	Zbp1	Oasl1
		Oasl2
		Olfr1230
		Plk1
		Rad51
		Rdh14
		Rsad2
		Rtp4
		Siglec1
		Stard6
		Usp18
		Zbp1
		Zfp583
