# Supplementary material for: Inactivation of the PHD3-FOXO3 axis blunts the type I interferon response in microglia and ameliorates Alzheimer’s disease progression
Source: Sci Adv. 2025 May 28;11(22):eadu2244. doi: 10.1126/sciadv.adu2244 (PMC12118632; doi:10.1126/sciadv.adu2244)
Supplement: Supplementary file 2 — Tables S1 to S7 [file sciadv.adu2244_tables_s1_to_s7.zip › sciadv.adu2244_table_s3.xlsx]

## Sheet: APP751SL (DAM IFNS FOXO3_BS)
Gene sets enriched in APP-PSEN1/+ versus Wild-type microglia
Name	Size	ES	NES	NOM p-val	FDR q-val	FWER p-val	Rank at max	Leading edge
INFS	30	0.946155	2.89958	0	0	0	864	tags=90%, list=4%, signal=94%
GO_RESPONSE_TO_TYPE_I_INTERFERON	76	0.738943	2.83289	0	0	0	2382	tags=50%, list=11%, signal=56%
DAM	23	0.922984	2.66498	0	0	0	1117	tags=74%, list=5%, signal=78%
GO_COTRANSLATIONAL_PROTEIN_TARGETING_TO_MEMBRANE	77	0.702898	2.65035	0	0	0	6017	tags=90%, list=27%, signal=122%
GO_ATP_SYNTHESIS_COUPLED_ELECTRON_TRANSPORT	78	0.69914	2.61899	0	0	0	4379	tags=71%, list=20%, signal=88%
GO_OXIDATIVE_PHOSPHORYLATION	101	0.656565	2.61303	0	0	0	4499	tags=64%, list=20%, signal=80%
GO_ESTABLISHMENT_OF_PROTEIN_LOCALIZATION_TO_ENDOPLASMIC_RETICULUM	89	0.670628	2.60949	0	0	0	6017	tags=82%, list=27%, signal=112%
GO_ELECTRON_TRANSPORT_CHAIN	155	0.608657	2.57609	0	0	0	4379	tags=54%, list=20%, signal=67%
GO_MITOCHONDRIAL_ELECTRON_TRANSPORT_NADH_TO_UBIQUINONE	43	0.742715	2.53356	0	0	0	4379	tags=79%, list=20%, signal=98%
GO_RESPIRATORY_ELECTRON_TRANSPORT_CHAIN	95	0.638953	2.51663	0	0	0	4379	tags=63%, list=20%, signal=78%
GO_MITOCHONDRIAL_TRANSLATIONAL_TERMINATION	86	0.634117	2.49561	0	0	0	5103	tags=59%, list=23%, signal=77%
GO_CELLULAR_RESPIRATION	166	0.564168	2.42636	0	0	0	4663	tags=54%, list=21%, signal=68%
GO_NADH_DEHYDROGENASE_COMPLEX_ASSEMBLY	53	0.665686	2.37448	0	0	0	4379	tags=62%, list=20%, signal=77%
GO_TRANSLATIONAL_TERMINATION	99	0.590716	2.36462	0	0	0	4622	tags=52%, list=21%, signal=65%
GO_PROTEIN_LOCALIZATION_TO_ENDOPLASMIC_RETICULUM	113	0.590226	2.36291	0	0	0	6017	tags=72%, list=27%, signal=98%
GO_REGULATION_OF_TYPE_I_INTERFERON_MEDIATED_SIGNALING_PATHWAY	28	0.760061	2.3472	0	0.000250614	0.002	2223	tags=39%, list=10%, signal=44%
GO_MITOCHONDRIAL_RESPIRATORY_CHAIN_COMPLEX_ASSEMBLY	82	0.6102	2.34644	0	0.000235872	0.002	4653	tags=57%, list=21%, signal=72%
GO_REGULATION_OF_TRANSCRIPTION_FROM_RNA_POLYMERASE_II_PROMOTER_IN_RESPONSE_TO_HYPOXIA	70	0.627088	2.34425	0	0.000222768	0.002	4857	tags=61%, list=22%, signal=78%
GO_STEROL_BIOSYNTHETIC_PROCESS	65	0.631712	2.33655	0	0.000211043	0.002	1853	tags=34%, list=8%, signal=37%
GO_DEFENSE_RESPONSE_TO_VIRUS	192	0.526971	2.32454	0	0.000200491	0.002	3164	tags=33%, list=14%, signal=38%
GO_RESPONSE_TO_INTERFERON_ALPHA	18	0.822445	2.26932	0	0.000473616	0.005	1774	tags=67%, list=8%, signal=72%
GO_POSITIVE_REGULATION_OF_RESPONSE_TO_CYTOKINE_STIMULUS	48	0.655805	2.26894	0	0.000452088	0.005	1706	tags=31%, list=8%, signal=34%
GO_NEGATIVE_REGULATION_OF_VIRAL_GENOME_REPLICATION	41	0.675944	2.2543	0	0.000432432	0.005	2967	tags=46%, list=13%, signal=53%
GO_VIRAL_GENOME_REPLICATION	98	0.56916	2.25077	0	0.000497557	0.006	3932	tags=40%, list=18%, signal=48%
GO_REGULATION_OF_VIRAL_LIFE_CYCLE	116	0.541383	2.24615	0	0.000636006	0.008	3011	tags=32%, list=14%, signal=37%
GO_POSITIVE_REGULATION_OF_VASCULAR_ENDOTHELIAL_GROWTH_FACTOR_PRODUCTION	26	0.758331	2.24514	0	0.000611545	0.008	270	tags=23%, list=1%, signal=23%
GO_TUMOR_NECROSIS_FACTOR_SUPERFAMILY_CYTOKINE_PRODUCTION	128	0.544077	2.24	0	0.000662753	0.009	2752	tags=32%, list=12%, signal=36%
GO_MEMBRANE_FUSION	128	0.549643	2.23652	0	0.000639083	0.009	2916	tags=28%, list=13%, signal=32%
GO_TRANSLATIONAL_ELONGATION	121	0.539968	2.234	0	0.000685631	0.01	4626	tags=50%, list=21%, signal=62%
GO_REGULATION_OF_RESPONSE_TO_CYTOKINE_STIMULUS	144	0.525896	2.2335	0	0.000662777	0.01	2887	tags=28%, list=13%, signal=33%
GO_POSITIVE_REGULATION_OF_LIPID_LOCALIZATION	76	0.588896	2.23107	0	0.000706571	0.011	1343	tags=20%, list=6%, signal=21%
GO_PLASMA_LIPOPROTEIN_PARTICLE_CLEARANCE	51	0.633993	2.22642	0	0.000806442	0.013	1991	tags=27%, list=9%, signal=30%
GO_CYTOPLASMIC_TRANSLATION	78	0.582082	2.22214	0	0.000782005	0.013	3032	tags=46%, list=14%, signal=53%
GO_NEGATIVE_REGULATION_OF_TUMOR_NECROSIS_FACTOR_SUPERFAMILY_CYTOKINE_PRODUCTION	49	0.644303	2.22157	0	0.000759005	0.013	1648	tags=29%, list=7%, signal=31%
GO_PLASMINOGEN_ACTIVATION	20	0.779627	2.22006	0	0.000737319	0.013	626	tags=35%, list=3%, signal=36%
GO_HETEROTYPIC_CELL_CELL_ADHESION	54	0.618367	2.21556	0	0.000716838	0.013	548	tags=15%, list=2%, signal=15%
GO_RESPONSE_TO_VIRUS	267	0.488504	2.21338	0	0.000804796	0.015	2844	tags=29%, list=13%, signal=33%
GO_NUCLEAR_TRANSCRIBED_MRNA_CATABOLIC_PROCESS_NONSENSE_MEDIATED_DECAY	98	0.560436	2.20824	0	0.000833939	0.016	5986	tags=68%, list=27%, signal=93%
GO_RESPONSE_TO_INTERFERON_BETA	24	0.75042	2.20296	0	0.00106714	0.021	2126	tags=50%, list=10%, signal=55%
GO_GENERATION_OF_PRECURSOR_METABOLITES_AND_ENERGY	421	0.455076	2.19965	0	0.00113941	0.023	4611	tags=40%, list=21%, signal=49%
GO_REGULATION_OF_VIRAL_GENOME_REPLICATION	74	0.589799	2.19712	0	0.00111162	0.023	3932	tags=42%, list=18%, signal=51%
GO_MYELOID_LEUKOCYTE_MEDIATED_IMMUNITY	479	0.450918	2.19221	0	0.00122559	0.026	3722	tags=32%, list=17%, signal=38%
GO_MITOCHONDRION_ORGANIZATION	433	0.451212	2.18806	0	0.0012851	0.028	4730	tags=39%, list=21%, signal=49%
GO_REGULATION_OF_AUTOPHAGY_OF_MITOCHONDRION	35	0.67515	2.18458	0	0.00134295	0.03	2223	tags=37%, list=10%, signal=41%
GO_ENERGY_DERIVATION_BY_OXIDATION_OF_ORGANIC_COMPOUNDS	249	0.483643	2.18164	0	0.0013131	0.03	5180	tags=50%, list=23%, signal=65%
GO_RELEASE_OF_CYTOCHROME_C_FROM_MITOCHONDRIA	52	0.608974	2.1805	0	0.00128456	0.03	2683	tags=35%, list=12%, signal=39%
GO_ANTIGEN_PROCESSING_AND_PRESENTATION	177	0.500084	2.16845	0	0.00163688	0.039	4861	tags=42%, list=22%, signal=54%
GO_MITOCHONDRIAL_TRANSLATION	130	0.514021	2.16515	0	0.00176552	0.043	5278	tags=53%, list=24%, signal=69%
GO_AMINOGLYCAN_CATABOLIC_PROCESS	59	0.594213	2.16465	0	0.00172949	0.043	1849	tags=25%, list=8%, signal=28%
FOXO3_BS	36	0.66465	2.15286	0	0.00193049	0.049	2063	tags=53%, list=9%, signal=58%
GO_ORGANELLE_FUSION	104	0.538423	2.14956	0	0.00193097	0.05	2916	tags=28%, list=13%, signal=32%
Gene Set Enrichment Analysis using the “Biological Process” category including the IFN, DAM, and FOXO3_BS signatures as additional gene sets.
