# Supplementary material for: Inactivation of the PHD3-FOXO3 axis blunts the type I interferon response in microglia and ameliorates Alzheimer’s disease progression
Source: Sci Adv. 2025 May 28;11(22):eadu2244. doi: 10.1126/sciadv.adu2244 (PMC12118632; doi:10.1126/sciadv.adu2244)
Supplement: Supplementary file 2 — Tables S1 to S7 [file sciadv.adu2244_tables_s1_to_s7.zip › sciadv.adu2244_table_s4.xlsx]

## Sheet: DE Egln3-KO AßAM vs AßAM
DE genes between APP-PSEN1/+; PHD3 –/– versus APP-PSEN1/+ microglia
Gene Name	logFC	linearFC	p.Value
Mamdc2	2.13297	4.3862	8.77412e-05
Prkd1	2.017	4.04741	5.35656e-07
H2-Eb1	1.98516	3.95906	8.78423e-05
Postn	1.98244	3.95161	3.46807e-05
Dkk2	1.81284	3.51332	0.000180593
Gdpd3	1.75623	3.37815	6.8908e-05
Cxcl14	1.54472	2.91748	8.66169e-05
Ly6k	1.45214	2.73614	0.000102547
Lgi2	1.42237	2.68025	0.0154857
Ctnna3	1.40551	2.64911	0.00215892
Gpnmb	1.36262	2.57152	0.0256859
H2-Ab1	1.35898	2.56503	0.000188454
Spp1	1.35434	2.5568	0.00610547
Flt1	1.286	2.43851	6.78844e-05
Lpl	1.25589	2.38814	5.53173e-05
Klrb1a	1.21992	2.32934	0.0101128
Pianp	1.2174	2.32528	7.34706e-06
Abi3bp	1.21604	2.32309	0.042456
H2-Aa	1.21534	2.32195	0.000513599
Gm13669	1.18208	2.26903	0.00604439
Trpc4	1.16273	2.23881	0.000120187
Cd74	1.11329	2.16338	0.00020938
Colec12	1.10492	2.15087	0.00431464
Slc41a2	1.1012	2.14533	0.000271918
Tgfb2	1.09173	2.13129	0.00310378
Fn1	1.072	2.10235	0.0038976
Cspg4	1.06603	2.09367	0.00116182
Actr3b	1.06568	2.09315	0.00126309
Cxcl13	1.05148	2.07266	0.0145076
Plp2	1.03348	2.04696	0.0029441
Gm6166	1.03127	2.04382	0.000286699
Fam189a2	1.02456	2.03434	0.000743973
Fam19a2	1.01982	2.02766	0.0194769
Ahr	1.01854	2.02587	7.03949e-05
Gm14328	1.0039	2.00541	0.000113321
Sh3pxd2b	0.992667	1.98986	0.00250117
Fabp5	0.970372	1.95935	0.000188827
Fabp5l2	0.968849	1.95728	0.000298952
Gm6100	0.945456	1.9258	1.40745e-05
Alcam	0.939952	1.91846	0.00063804
Gm3601	0.937672	1.91543	0.000768012
Tmem163	0.927371	1.90181	5.50768e-05
Atp6v0d2	0.915623	1.88638	0.0167117
Gm5423	0.906799	1.87488	0.00237691
Yipf7	0.895635	1.86043	0.00228125
Perp	0.891833	1.85553	0.000238243
Elovl7	0.883103	1.84434	0.00137384
Gm13998	0.878818	1.83887	0.000297609
Sulf2	0.878239	1.83813	0.000740561
Fbln5	0.870088	1.82777	7.65264e-05
Adssl1	0.864962	1.82129	0.00165909
Mxra8	0.863568	1.81953	0.006924
Msr1	0.853145	1.80643	0.0129105
Agap1	0.840084	1.79015	0.000719992
Hal	0.83084	1.77872	0.000118714
Fxyd6	0.820764	1.76634	0.00487021
Olr1	0.811137	1.75459	0.00372458
St8sia6	0.802523	1.74415	0.00152162
Plxna2	0.80098	1.74228	0.0374842
Igfbp5	0.8008	1.74207	0.0114224
Mrc2	0.798642	1.73946	0.00243707
Cxcr4	0.794817	1.73486	0.0101757
Lgals1	0.791078	1.73037	0.0130868
Ptprg	0.779787	1.71688	0.0128601
Gm25911	0.779064	1.71602	0.000109801
Cacnb4	0.772119	1.70778	0.0084698
Gm14584	0.766983	1.70171	0.00243907
Wdr35	0.763565	1.69768	0.000207126
Plxnc1	0.749911	1.68169	0.00142
Galc	0.740762	1.67106	0.000117804
Gm25732	0.726923	1.65511	0.000367898
Clec7a	0.718715	1.64572	0.0054314
Tmem176a	0.718418	1.64538	9.0074e-05
Vegfa	0.713808	1.64013	0.00176952
Fyn	0.71248	1.63862	0.00400076
Efr3b	0.70761	1.6331	0.0022235
Kif1a	0.706056	1.63134	0.00392416
Atp1a3	0.703959	1.62897	0.000941271
Fndc4	0.703281	1.6282	0.00103666
Igsf10	0.701733	1.62646	0.0213786
Rnf128	0.700931	1.62555	0.00156972
Gm19386	0.697532	1.62173	0.00256689
Gpr81	0.693681	1.61741	0.00223317
Gm11166	0.675533	1.59719	0.0290693
Gas7	0.675046	1.59665	0.00273675
Itgax	0.670034	1.59111	0.00162941
AI504432	0.662197	1.58249	0.00948854
Ephx1	0.660522	1.58065	0.00397797
Ank	0.651584	1.57089	0.000737986
Asb10	0.649418	1.56854	8.57073e-05
Tmem176b	0.643982	1.56264	0.000321219
Laptm4a	0.641141	1.55956	9.58554e-05
Zfp618	0.634143	1.55202	0.00199963
Galns	0.633095	1.55089	0.000434108
Arap2	0.633083	1.55088	0.00195031
Fgf13	0.633029	1.55082	0.000434904
Etl4	0.632044	1.54976	0.00213213
Crip1	0.63022	1.5478	0.00149294
Ccr2	0.630216	1.5478	0.0379902
Chst11	0.627569	1.54496	0.000499286
Wif1	0.627353	1.54473	0.00965403
Maoa	0.618622	1.53541	0.00110346
n-R5s54	0.616616	1.53327	0.0292448
Fam214a	0.615219	1.53179	0.000219224
Vim	0.611686	1.52804	0.0122264
Rasd1	0.609439	1.52567	0.000736361
Procr	0.608381	1.52455	0.00170706
Myo5a	0.605859	1.52188	0.00608857
Emp2	0.602633	1.51849	0.00382586
Ighv1-69	0.602108	1.51793	0.00862603
Gm24245	0.598189	1.51382	0.000701708
Gm24270	0.598189	1.51382	0.000701708
Gm24187	0.598094	1.51372	0.000544481
Gm26993	0.597496	1.51309	0.00994159
Gm26214	0.59623	1.51176	0.0218421
Apoc1	0.594428	1.50987	0.0231541
Bambi	0.593708	1.50912	0.00788565
Cers4	0.590598	1.50587	0.000756252
Usp30	0.58942	1.50464	0.00122729
Wfdc17	0.586637	1.50174	0.025444
Gm8034	0.584181	1.49919	0.00684892
Leprel4	0.583235	1.4982	0.00105358
Naaa	0.582582	1.49753	0.00226642
Pdcd1	0.579196	1.49402	0.0072864
Gm3788	0.576875	1.49162	0.00161963
Slc44a1	0.574796	1.48947	0.00166
Gm23388	0.573798	1.48844	0.000466413
Arnt2	0.570638	1.48518	0.0102406
Nr4a2	0.569632	1.48415	0.0028224
Iqcg	0.56715	1.48159	0.00195625
Gm15418	0.566422	1.48085	0.022367
Lama3	0.566238	1.48066	0.00509733
Ppap2a	0.563469	1.47782	0.00329266
Arrdc4	0.563377	1.47772	0.00303567
Rai14	0.562346	1.47667	0.00237141
Gpx3	0.549551	1.46363	0.0427056
Selm	0.549548	1.46363	0.00429394
Tmem203	0.549363	1.46344	0.00168212
Acp5	0.546082	1.46011	0.00437959
Mcam	0.541808	1.4558	0.00568725
Gm25554	0.5413	1.45528	0.00361885
Lyzl4	0.535804	1.44975	0.0305972
Ipcef1	0.534037	1.44798	0.00864274
Fmr1nb	0.532628	1.44656	0.0172303
F2r	0.529462	1.44339	0.000781848
Dapk1	0.528852	1.44278	0.00543277
Tbc1d4	0.528201	1.44213	0.00163093
Kcnk3	0.523882	1.43782	0.000526513
Prr15	0.522853	1.43679	0.0200578
Arg2	0.522836	1.43678	0.00642257
Olfr152	0.522553	1.4365	0.0145934
St14	0.522159	1.4361	0.00508584
Hdac9	0.521858	1.4358	0.00210201
Sycp3	0.521268	1.43522	0.0340179
Gramd3	0.520788	1.43474	0.00078161
Crtap	0.51993	1.43389	0.00855683
S100a1	0.519518	1.43348	0.00929534
Gyg	0.517745	1.43172	0.00612559
Rgs1	0.516555	1.43054	0.0137696
Ptn	0.515647	1.42963	0.0269419
Mptx1	0.51181	1.42584	0.0305516
Pvrl1	0.510853	1.42489	0.0222754
Maged1	0.508723	1.42279	0.000899874
Mt2	0.507012	1.4211	0.00216427
Naglu	0.505471	1.41959	0.0200869
Cd34	0.502996	1.41715	0.00970636
Fabp3-ps1	0.501651	1.41583	0.0116858
mmu-mir-6398	0.501402	1.41559	0.0449293
Tmem181a	-0.500187	0.707015	0.0186339
Vsnl1	-0.50061	0.706808	0.0124773
Egr3	-0.501496	0.706374	0.0202075
Gm11883	-0.50257	0.705848	0.0010526
Gm10337	-0.508394	0.703004	0.00925314
Gm11912	-0.509261	0.702582	0.0273504
Optn	-0.509998	0.702224	0.0363695
C5ar1	-0.5104	0.702028	0.0115836
Prkab2	-0.511289	0.701595	0.0355358
Rab1	-0.512872	0.700826	0.0414442
Gbp10	-0.515356	0.69962	0.0134567
Stard9	-0.515817	0.699397	0.000779031
Tmem181b-ps	-0.515986	0.699315	0.0221401
Dst	-0.516356	0.699135	0.00756065
Trim25	-0.517024	0.698812	0.00927406
Gm7278	-0.517533	0.698566	0.00211119
Gm11261	-0.517625	0.698521	0.00222392
Gm25271	-0.521187	0.696798	0.0298601
Mir342	-0.522749	0.696044	0.0407188
Mir342	-0.522749	0.696044	0.0407188
Mir221	-0.522965	0.69594	0.0145519
G2e3	-0.523141	0.695855	0.00987259
Lilra5	-0.523815	0.69553	0.0237476
Man1a	-0.52406	0.695412	0.0255543
Grap	-0.524224	0.695333	0.00431951
Gm22060	-0.525516	0.694711	0.0234833
Rbbp8	-0.526501	0.694236	0.0286422
Gm21886	-0.526888	0.69405	0.000894509
Dock4	-0.52892	0.693074	0.00353894
Gm14737	-0.529713	0.692693	0.00421214
Mir3074-1	-0.532951	0.69114	0.00733468
Peg10	-0.535193	0.690066	0.00121694
Bzw1	-0.536655	0.689367	0.0453509
Gm25109	-0.538218	0.688621	0.0218496
Gm12812	-0.539096	0.688202	0.00681807
Mir325	-0.541611	0.687004	0.0256609
Phxr4	-0.541641	0.686989	0.0252958
Il12rb2	-0.541777	0.686924	0.00859806
Ifnb1	-0.542525	0.686568	0.0290878
Fth-ps2	-0.542921	0.68638	0.0247476
Mir103-2	-0.543604	0.686055	0.0174074
Gm14265	-0.545347	0.685227	0.00105377
Gm11886	-0.548559	0.683702	0.000373499
Ptpn23	-0.54898	0.683503	0.013722
Gm14888	-0.550068	0.682988	0.00195572
Ifitm3	-0.553316	0.681452	0.0200301
Gm13570	-0.55892	0.67881	0.00473461
Gm23121	-0.559424	0.678573	0.0285577
Camkk2	-0.5611	0.677785	0.0247725
Gm12840	-0.561681	0.677513	0.00734621
Gem	-0.563814	0.676511	0.048388
Cryba4	-0.564457	0.67621	0.00758575
Gm15186	-0.56451	0.676185	0.0114408
Lilrb3	-0.566231	0.675379	0.00539639
Gm11652	-0.566581	0.675215	0.00792295
Gm26857	-0.567238	0.674908	0.000843358
Btaf1	-0.569125	0.674026	0.021506
Oasl2	-0.571812	0.672771	0.0124515
Zfhx3	-0.573769	0.671859	0.0142884
mmu-mir-6541	-0.574677	0.671437	0.0166618
Gm11995	-0.575736	0.670944	0.00219895
Gm5844	-0.575778	0.670924	0.0314839
Abl2	-0.577176	0.670275	0.000476099
Gm15368	-0.577294	0.67022	0.0249156
Gm13710	-0.578698	0.669568	0.00238191
Enpp4	-0.580045	0.668943	0.00109731
Hbb-bs	-0.58055	0.668709	0.0024532
Tmem181c-ps	-0.581023	0.66849	0.0200816
RP23-142E18.5	-0.581906	0.668081	0.00387659
AW046200	-0.582598	0.66776	0.0261375
Gm26520	-0.583821	0.667195	0.000833327
Cd40	-0.583985	0.667119	0.00127405
Bco2	-0.584176	0.66703	0.00621373
Lonrf1	-0.585456	0.666439	0.0299397
Gm26430	-0.590511	0.664108	0.0130037
Stab1	-0.590874	0.663941	0.00395916
Gm13765	-0.592054	0.663398	0.00487633
Gm24273	-0.592199	0.663331	0.0178359
Gm4583	-0.597295	0.660992	0.0254186
BC035044	-0.597697	0.660808	0.00494279
Gm10099	-0.598662	0.660366	0.00162094
Trim30a	-0.600352	0.659593	0.00517214
Hivep1	-0.603733	0.658049	0.00531181
Clec4a3	-0.603873	0.657985	0.0273108
Gm23247	-0.606572	0.656755	0.00740893
Pira2	-0.608967	0.655666	0.00600912
Gm10091	-0.609298	0.655516	0.00729935
Trim12c	-0.612098	0.654244	0.0128989
Gm14749	-0.612157	0.654218	0.000760993
Gm19279	-0.612973	0.653848	0.009602
Gm23734	-0.613279	0.653709	0.0052462
Ddx58	-0.614338	0.65323	0.0124514
Rufy3	-0.618642	0.651284	0.0180586
Gm12346	-0.620273	0.650548	0.0291582
Gm25993	-0.621011	0.650215	0.0438614
Gm23553	-0.623007	0.649316	0.025538
fasapoptosis	-0.625065	0.648391	0.0111655
Pttg1	-0.626424	0.64778	0.00480961
Gm23730	-0.626474	0.647758	0.049939
Crybb1	-0.627378	0.647352	0.00121411
Gm19703	-0.629443	0.646426	0.0308999
Gm22888	-0.630514	0.645946	0.0212281
Xdh	-0.630603	0.645907	0.00189438
Elmo1	-0.630713	0.645857	0.00263539
Gm13519	-0.636944	0.643074	0.000136554
Swap70	-0.637063	0.643021	0.00670397
Atp6v1d	-0.637721	0.642728	0.00667393
Gm12437	-0.638593	0.642339	0.00637159
Gm24198	-0.640314	0.641573	0.00793173
Olfr755-ps1	-0.641637	0.640985	0.00342366
Tank	-0.642681	0.640521	0.0136392
Gm20689	-0.642701	0.640513	0.00352982
Ap4s1	-0.644005	0.639934	0.00271823
Ccl5	-0.644643	0.639651	0.0013755
Parp14	-0.648014	0.638158	0.00500478
Gm25966	-0.648091	0.638124	0.0412398
Mir5124	-0.65001	0.637276	0.00191454
Gm4992	-0.650819	0.636918	0.000908299
Gm24959	-0.651178	0.63676	0.0401802
Pira1	-0.652239	0.636292	0.00416106
Lst1	-0.656911	0.634235	0.000199262
Gm17024	-0.657888	0.633806	0.017891
Gm22731	-0.657955	0.633776	0.000885643
Gm14063	-0.658654	0.633469	0.000806367
Tnfsf9	-0.658845	0.633385	0.00485732
Dock10	-0.660441	0.632685	0.0113244
mmu-mir-7679	-0.667948	0.629401	0.00268619
Gm11545	-0.668009	0.629375	0.0363484
Ifit2	-0.668048	0.629358	0.0185778
Gm15971	-0.670748	0.628181	0.0172344
Epha2	-0.671063	0.628044	0.000585118
Gm14814	-0.676765	0.625566	0.000662333
Dapp1	-0.680905	0.623774	0.0291714
Gm10933	-0.683828	0.622511	0.0269961
Ccl9	-0.688169	0.620641	0.0062327
Gm11753	-0.696198	0.617197	0.0201806
Trim30b	-0.696215	0.617189	0.00500127
Gbp7	-0.697183	0.616775	0.00480838
Usp18	-0.701049	0.615125	0.00746963
Lgals3bp	-0.702446	0.614529	0.0133039
Mir505	-0.702454	0.614526	0.00683231
Gm14941	-0.703161	0.614225	0.00167755
Gm13701	-0.705681	0.613153	0.002951
Gm14702	-0.706734	0.612706	0.00272401
Gm13468	-0.707904	0.612209	0.0015016
Gm20100	-0.710104	0.611276	0.0109753
Gm14928	-0.717034	0.608347	0.00041453
Slc2a5	-0.720461	0.606903	0.0441667
Gm14672	-0.723488	0.605632	0.00681672
Gm14654	-0.723877	0.605468	0.00273017
Sp100	-0.729511	0.603108	0.00111506
Odc1	-0.729523	0.603103	0.000655463
LOC432823	-0.730822	0.60256	0.000980604
Gm3513	-0.735708	0.600523	0.00047393
Gm23136	-0.736132	0.600347	0.0123906
Gm16558	-0.739572	0.598917	0.006192
Gm13357	-0.745599	0.59642	0.0261695
Gm14969	-0.745974	0.596265	5.59202e-05
Baiap2	-0.746469	0.596061	0.00328037
Gm14700	-0.751739	0.593887	0.0055429
Slfn8	-0.754429	0.592781	0.00337289
n-R5s47	-0.756641	0.591873	0.0312588
Hba-a1	-0.758835	0.590973	0.00696024
Gm14708	-0.759762	0.590594	0.000411768
Gm15470	-0.765317	0.588324	0.000559621
Gm4955	-0.76904	0.586808	0.00356576
Bank1	-0.776228	0.583891	0.00234917
Rtp4	-0.779411	0.582605	0.0100828
Gm13574	-0.780403	0.582204	0.0030016
Mnda	-0.79279	0.577227	0.0137296
Sorl1	-0.799022	0.574739	0.00433837
Gm14778	-0.800732	0.574058	0.00150043
mmu-mir-6963	-0.801841	0.573617	0.0200072
Gm12197	-0.803581	0.572925	0.00453963
Gm24783	-0.804864	0.572416	0.0278055
Gm23300	-0.806866	0.571622	0.000185431
Gm9115	-0.811436	0.569814	0.000329929
Gm13840	-0.813899	0.568842	0.00293761
LOC215866	-0.816054	0.567993	0.00570425
Trim5	-0.822098	0.565619	0.000585493
Gm11187	-0.830436	0.562359	0.00977862
Gm15371	-0.839301	0.558914	0.00617456
Gm15146	-0.843742	0.557196	0.0115532
Gm17709	-0.845703	0.55644	0.000465172
Gm14734	-0.84728	0.555832	0.0118928
Mir15a	-0.849573	0.554949	0.00627029
Hbb-bt	-0.854386	0.553101	0.0102535
Gm15724	-0.865944	0.548687	0.00718871
Gm19313	-0.870871	0.546817	0.00433826
mmu-mir-6972	-0.87638	0.544733	0.000568817
Il1f9	-0.892053	0.538847	0.0451382
Gm13018	-0.893207	0.538416	0.010988
Mir3075	-0.897065	0.536978	0.017556
Rbpms	-0.900143	0.535834	0.0150419
Gm12651	-0.903423	0.534617	0.00344296
Ggta1	-0.911867	0.531497	0.000164862
Hba-a1	-0.915279	0.530241	0.005012
Mrgpra2a	-0.915715	0.530081	0.00866715
Ccl12	-0.918364	0.529109	0.0110574
Mir5123	-0.920963	0.528156	0.0146476
Nlrp1b	-0.921272	0.528043	0.00150374
Gm14693	-0.925075	0.526653	0.00987109
Mir146	-0.929064	0.525199	0.0196834
Gm24112	-0.937657	0.52208	0.00961164
Gm24927	-0.940076	0.521206	0.00386691
Trim12a	-0.957199	0.515056	0.000150389
Rsad2	-0.96076	0.513786	0.00140268
Ifi27l2a	-0.977719	0.507782	0.00309328
Gm25931	-0.980316	0.506869	0.00977175
Myo1g	-0.98548	0.505058	0.00222866
Gm12424	-0.988527	0.503992	0.00434117
Gm14604	-1.00021	0.499928	0.0065486
Gm25138	-1.00029	0.499901	8.19205e-05
Gm25549	-1.01687	0.494188	0.0017641
Gm11247	-1.03497	0.488027	0.00369842
Gm24842	-1.03604	0.487665	0.0126366
AI607873	-1.03833	0.486891	0.00396021
Gm11522	-1.03922	0.486591	0.000530835
Oas2	-1.0398	0.486394	0.000802195
Ifi204	-1.07679	0.474082	0.00323032
Gm12785	-1.11213	0.462611	0.011482
Gm14060	-1.12546	0.458355	0.00328903
Rnf213	-1.12752	0.457702	0.00128154
Pyhin1	-1.13737	0.454587	0.0010439
Oas1g	-1.16066	0.447308	0.00121917
Gm26497	-1.19583	0.436536	0.0229465
Hsph1	-1.24124	0.42301	0.0203176
Oas1a	-1.27379	0.413573	0.00444617
Gm14801	-1.27602	0.412932	0.0142945
Fpr1	-1.32764	0.398419	0.0397267
Gm15445	-1.33291	0.396968	0.00402137
Trim30c	-1.36436	0.388406	0.000230724
Cwc22	-1.36569	0.38805	0.0266719
Mid1	-1.41815	0.374191	0.000796048
Mir34a	-1.4975	0.354167	0.00313678
Gm25720	-1.53103	0.346031	0.00719634
Gm15064	-1.53112	0.346009	0.0239683
Gm13800	-1.56208	0.338663	0.014575
Zfp125	-1.56418	0.338171	1.08908e-05
Gm13691	-1.5703	0.336739	0.0338176
Gm21742	-1.65174	0.318256	0.000219718
Nlrp1c-ps	-1.67105	0.314025	0.00182504
Trim30d	-1.72256	0.30301	0.00832181
S100a9	-1.80538	0.286105	0.0255569
Gm13695	-1.80776	0.285633	0.0297166
Gm13698	-1.8088	0.285429	0.0302281
Gm13693	-1.8088	0.285429	0.0302281
Gm13696	-1.8088	0.285429	0.0302281
Gm13694	-1.8088	0.285429	0.0302281
Gm13697	-1.8088	0.285429	0.0302281
Retnlg	-1.9279	0.262812	0.0356091
Gm22748	-2.12564	0.22915	1.79348e-06
S100a8	-2.28943	0.204556	0.041943
Egln3	-3.47911	0.0896777	8.37811e-09
