# Supplementary material for: Inactivation of the PHD3-FOXO3 axis blunts the type I interferon response in microglia and ameliorates Alzheimer’s disease progression
Source: Sci Adv. 2025 May 28;11(22):eadu2244. doi: 10.1126/sciadv.adu2244 (PMC12118632; doi:10.1126/sciadv.adu2244)
Supplement: Supplementary file 2 — Tables S1 to S7 [file sciadv.adu2244_tables_s1_to_s7.zip › sciadv.adu2244_table_s5.xlsx]

## Sheet: Egln3-KO U (DAM IFNS FOXO3_BS)
Gene sets enriched in Egln3–/–; APP-PSEN1/+ versus APP-PSEN1/+ microglia
Name	ES	NES	NOM p-val	FDR q-val	FWER p-val	Rank at max	Leading edge
GO_SOMATIC_STEM_CELL_DIVISION	0.707257	2.04897	0	0.0449152	0.057	2122	tags=26%, list=5%, signal=28%
DAM	0.680918	2.01888	0	0.0437935	0.109	820	tags=38%, list=2%, signal=39%
GO_REGULATION_OF_ENDOTHELIAL_CELL_CHEMOTAXIS	0.682079	1.94907	0	0.0836114	0.268	596	tags=18%, list=2%, signal=18%
GO_PHAGOCYTOSIS_RECOGNITION	0.672086	1.90858	0	0.120461	0.466	2716	tags=29%, list=7%, signal=31%
GO_POSITIVE_REGULATION_OF_ENDOTHELIAL_CELL_CHEMOTAXIS	0.716876	1.88656	0	0.132234	0.577	196	tags=13%, list=1%, signal=13%
GO_ENDOTHELIAL_CELL_CHEMOTAXIS	0.612263	1.87222	0	0.139066	0.672	1718	tags=18%, list=4%, signal=19%
GO_REGULATION_OF_LIPOPROTEIN_PARTICLE_CLEARANCE	0.608095	1.84635	0.00165289	0.172109	0.797	3696	tags=32%, list=10%, signal=36%
GO_POSITIVE_REGULATION_OF_CREB_TRANSCRIPTION_FACTOR_ACTIVITY	0.681529	1.8449	0.00163399	0.153831	0.804	196	tags=12%, list=1%, signal=12%
GO_GLYCEROPHOSPHOLIPID_CATABOLIC_PROCESS	0.640035	1.83398	0.00162866	0.158406	0.849	2661	tags=29%, list=7%, signal=31%
GO_RESPONSE_TO_MUSCLE_ACTIVITY	0.640695	1.79922	0	0.219831	0.946	3598	tags=24%, list=9%, signal=26%
GO_POSITIVE_REGULATION_OF_HISTONE_DEACETYLATION	0.657558	1.78032	0.00326264	0.2536	0.973	196	tags=13%, list=1%, signal=13%
GO_KERATINIZATION	0.424075	1.76824	0	0.269131	0.989	16385	tags=63%, list=42%, signal=109%
GO_VASCULAR_ENDOTHELIAL_GROWTH_FACTOR_SIGNALING_PATHWAY	0.536232	1.76765	0.00337838	0.250077	0.989	2137	tags=14%, list=6%, signal=15%
GO_RESPONSE_TO_HYDROPEROXIDE	0.654719	1.76747	0.00476947	0.232761	0.989	480	tags=18%, list=1%, signal=18%
GO_NEGATIVE_REGULATION_OF_ENDOCYTOSIS	0.537402	1.76715	0.0033389	0.218207	0.989	1653	tags=15%, list=4%, signal=16%
Gene Set Enrichment Analysis using the “Biological Process” category including the IFN, DAM, and FOXO3_BS signatures as additional gene sets.
