# Supplementary material for: Inactivation of the PHD3-FOXO3 axis blunts the type I interferon response in microglia and ameliorates Alzheimer’s disease progression
Source: Sci Adv. 2025 May 28;11(22):eadu2244. doi: 10.1126/sciadv.adu2244 (PMC12118632; doi:10.1126/sciadv.adu2244)
Supplement: Supplementary file 2 — Tables S1 to S7 [file sciadv.adu2244_tables_s1_to_s7.zip › sciadv.adu2244_table_s6.xlsx]

## Sheet: Egln3-KO D
Gene sets downrepresented in Egln3–/–; APP-PSEN1/+ versus APP-PSEN1/+ microglia
Name	Size	ES	NES	NOM p-val	FDR q-val	FWER p-val	Rank at max	Leading edge
KEGG_NOD_LIKE_RECEPTOR_SIGNALING_PATHWAY	47	-0.62	-2.34	0	0.001	0.001	1881	tags=49%, list=14%, signal=57%
KEGG_TOLL_LIKE_RECEPTOR_SIGNALING_PATHWAY	95	-0.54	-2.31	0	0.001	0.001	1858	tags=46%, list=14%, signal=54%
KEGG_RIG_I_LIKE_RECEPTOR_SIGNALING_PATHWAY	59	-0.59	-2.28	0	0.002	0.005	1727	tags=37%, list=13%, signal=43%
KEGG_CYTOSOLIC_DNA_SENSING_PATHWAY	47	-0.59	-2.25	0	0.002	0.005	1463	tags=38%, list=11%, signal=43%
KEGG_B_CELL_RECEPTOR_SIGNALING_PATHWAY	71	-0.54	-2.19	0	0.003	0.012	968	tags=32%, list=7%, signal=35%
KEGG_UBIQUITIN_MEDIATED_PROTEOLYSIS	123	-0.41	-1.83	0	0.079	0.288	2658	tags=41%, list=20%, signal=50%
KEGG_NEUROTROPHIN_SIGNALING_PATHWAY	116	-0.41	-1.82	0	0.071	0.3	1802	tags=29%, list=14%, signal=34%
KEGG_ERBB_SIGNALING_PATHWAY	84	-0.43	-1.81	0	0.067	0.32	1802	tags=32%, list=14%, signal=37%
KEGG_NATURAL_KILLER_CELL_MEDIATED_CYTOTOXICITY	98	-0.43	-1.8	0	0.063	0.336	2270	tags=40%, list=17%, signal=48%
KEGG_GLIOMA	59	-0.46	-1.8	0.003	0.061	0.356	1817	tags=34%, list=14%, signal=39%
KEGG_ACUTE_MYELOID_LEUKEMIA	54	-0.47	-1.79	0.006	0.056	0.358	1523	tags=30%, list=12%, signal=33%
KEGG_RENAL_CELL_CARCINOMA	67	-0.44	-1.76	0.013	0.066	0.432	1584	tags=24%, list=12%, signal=27%
KEGG_GRAFT_VERSUS_HOST_DISEASE	16	-0.61	-1.75	0.025	0.063	0.445	1638	tags=56%, list=12%, signal=64%
KEGG_FC_GAMMA_R_MEDIATED_PHAGOCYTOSIS	85	-0.41	-1.73	0	0.065	0.477	2070	tags=34%, list=16%, signal=40%
KEGG_EPITHELIAL_CELL_SIGNALING_IN_HELICOBACTER_PYLORI_INFECTION	63	-0.43	-1.71	0.013	0.066	0.509	1464	tags=30%, list=11%, signal=34%
Gene Set Enrichment Analysis using the “KEGG” category
