# Supplementary material for: Inactivation of the PHD3-FOXO3 axis blunts the type I interferon response in microglia and ameliorates Alzheimer’s disease progression
Source: Sci Adv. 2025 May 28;11(22):eadu2244. doi: 10.1126/sciadv.adu2244 (PMC12118632; doi:10.1126/sciadv.adu2244)
Supplement: Supplementary file 2 — Tables S1 to S7 [file sciadv.adu2244_tables_s1_to_s7.zip › sciadv.adu2244_table_s7.xlsx]

## Sheet: Egln3-KO D (DAM IFNS FOXO3_BS)
Gene sets downrepresented in Egln3–/–; APP-PSEN1/+ versus APP-PSEN1/+ microglia
Name	Size	ES	NES	NOM p-val	FDR q-val	FWER p-val	Rank at max	Leading edge
INFS	31	-0.864157	-2.76428	0	0	0	3014	tags=84%, list=8%, signal=91%
GO_NEGATIVE_REGULATION_OF_VIRAL_GENOME_REPLICATION	45	-0.74735	-2.69799	0	0	0	5832	tags=60%, list=15%, signal=71%
GO_RESPONSE_TO_TYPE_I_INTERFERON	78	-0.664144	-2.62202	0	0	0	5613	tags=45%, list=15%, signal=52%
GO_NEGATIVE_REGULATION_OF_VIRAL_PROCESS	80	-0.655511	-2.55667	0	0	0	5066	tags=44%, list=13%, signal=50%
GO_INTERFERON_GAMMA_MEDIATED_SIGNALING_PATHWAY	63	-0.6601	-2.51147	0	0.000280724	0.001	5613	tags=49%, list=15%, signal=57%
GO_RESPONSE_TO_INTERFERON_BETA	26	-0.77454	-2.41039	0	0.000233936	0.001	2795	tags=46%, list=7%, signal=50%
GO_REGULATION_OF_VIRAL_GENOME_REPLICATION	78	-0.606449	-2.37636	0	0.000200517	0.001	5066	tags=40%, list=13%, signal=46%
GO_MODIFICATION_OF_MORPHOLOGY_OR_PHYSIOLOGY_OF_OTHER_ORGANISM	124	-0.555081	-2.36364	0	0.000350905	0.002	4319	tags=28%, list=11%, signal=32%
GO_PATTERN_RECOGNITION_RECEPTOR_SIGNALING_PATHWAY	174	-0.527141	-2.3623	0	0.000311915	0.002	4366	tags=29%, list=11%, signal=32%
GO_REGULATION_OF_TOLL_LIKE_RECEPTOR_SIGNALING_PATHWAY	63	-0.608372	-2.33742	0	0.00055973	0.004	4201	tags=35%, list=11%, signal=39%
GO_NEGATIVE_REGULATION_OF_MULTI_ORGANISM_PROCESS	145	-0.527108	-2.33442	0	0.000508846	0.004	5832	tags=37%, list=15%, signal=44%
GO_VIRAL_GENOME_REPLICATION	101	-0.571114	-2.32921	0	0.000466442	0.004	4756	tags=35%, list=12%, signal=39%
GO_RESPONSE_TO_INTERFERON_GAMMA	153	-0.523943	-2.32317	0	0.000430562	0.004	5757	tags=40%, list=15%, signal=47%
GO_REGULATION_OF_INNATE_IMMUNE_RESPONSE	380	-0.471001	-2.29707	0	0.000909079	0.009	5957	tags=31%, list=15%, signal=36%
GO_POSITIVE_REGULATION_OF_TOLL_LIKE_RECEPTOR_SIGNALING_PATHWAY	23	-0.744323	-2.27891	0	0.00122373	0.012	2721	tags=35%, list=7%, signal=37%
GO_ACTIVATION_OF_INNATE_IMMUNE_RESPONSE	277	-0.486584	-2.27796	0	0.00114725	0.012	5957	tags=31%, list=15%, signal=36%
GO_MODIFICATION_OF_MORPHOLOGY_OR_PHYSIOLOGY_OF_OTHER_ORGANISM_INVOLVED_IN_SYMBIOTIC_INTERACTION	97	-0.550609	-2.2563	0	0.00156959	0.018	4319	tags=30%, list=11%, signal=34%
FOXO3_BS	37	-0.670992	-2.24985	0	0.00186501	0.023	4800	tags=51%, list=12%, signal=59%
GO_DEFENSE_RESPONSE_TO_VIRUS	193	-0.496345	-2.23779	0	0.00222	0.028	5981	tags=36%, list=15%, signal=43%
GO_TOLL_LIKE_RECEPTOR_SIGNALING_PATHWAY	132	-0.528117	-2.23181	0	0.00231749	0.031	4201	tags=27%, list=11%, signal=30%
GO_RESPONSE_TO_VIRUS	272	-0.460813	-2.19954	0	0.0036755	0.05	6364	tags=35%, list=16%, signal=42%
Gene Set Enrichment Analysis using the “Biological Process” category including the IFN, DAM, and FOXO3_BS signatures as additional gene sets.
